# Supplementary material for: Two new species of Lecithoceridae (Lepidoptera, Gelechioidea), with a revised check list of the family in Taiwan
Source: Zookeys. 2013 Feb 4;(263):47–57. doi: 10.3897/zookeys.263.3781 (PMC3591763; doi:10.3897/zookeys.263.3781)
Supplement: XML Treatment for Caveana senuri [file zookeys.263.3781-treatment1.xml]

<!DOCTYPE tp:taxon-treatment
  PUBLIC "-//TaxonX//DTD Taxonomic Treatment Publishing DTD v0 20100105//EN" "tax-treatment-NSO.dtd">
<tp:taxon-treatment xmlns:tp="http://www.plazi.org/taxpub"><tp:treatment-meta><mixed-citation publication-type="journal"><person-group><name><surname>Park</surname><given-names>Kyu-Tek</given-names></name><name><surname>Heppner</surname><given-names>John B.</given-names></name><name><surname>Bae</surname><given-names>Yang-Seop</given-names></name></person-group><article-title>Two new species of Lecithoceridae (Lepidoptera, Gelechioidea), with a revised check list of the family in Taiwan</article-title><source>Zookeys</source><day>4</day><month>2</month><year>2013</year><volume>2013</volume><issue>263</issue><fpage>47</fpage><lpage>57</lpage><pub-id pub-id-type="doi">10.3897/zookeys.263.3781</pub-id></mixed-citation></tp:treatment-meta><tp:nomenclature><tp:taxon-name>
                        <tp:taxon-name-part taxon-name-part-type="genus">Caveana</tp:taxon-name-part>
                        <tp:taxon-name-part taxon-name-part-type="species">senuri</tp:taxon-name-part>
                    <object-id xmlns:xlink="http://www.w3.org/1999/xlink" xlink:type="simple">urn:lsid:zoobank.org:act:BB330AA1-77FD-4D94-B7AE-D02781BAD8A9</object-id>
								<object-id xmlns:xlink="http://www.w3.org/1999/xlink" xlink:type="simple">http://species-id.net/wiki/Caveana_senuri</object-id>
								</tp:taxon-name><tp:taxon-authority>Park</tp:taxon-authority><tp:taxon-status xmlns:xlink="http://www.w3.org/1999/xlink" xlink:type="simple">sp. n.</tp:taxon-status><xref ref-type="fig" rid="F1">Figs 1</xref><xref ref-type="fig" rid="F2">–12</xref></tp:nomenclature><tp:treatment-sec sec-type="Diagnosis"><title>Diagnosis.</title><p>The light-orange color pattern of the forewing is unique, with dark-brown streaks between veins. The pattern is more or less similar to that of <italic><tp:taxon-name>Timyra aulonitis</tp:taxon-name></italic> Meyrick, 1908 which was described from Sri Lanka, but the species can be distinguished by the venation of both wings, and by the absence of the scale projection in the basal segment of antenna and the scale-tuft in the hind tibia which are unique to <italic><tp:taxon-name>Timyra</tp:taxon-name></italic> Walker, 1864. The male genitalia are also different from those of the <italic><tp:taxon-name>Timyra aulonitis</tp:taxon-name></italic>.</p></tp:treatment-sec><tp:treatment-sec sec-type="Description"><title>Description.</title><p>Male and female (<xref ref-type="fig" rid="F1">Figs 1–5</xref><xref ref-type="fig" rid="F2">, 11</xref>): Wingspan, 17–18 mm. Head light orange. Basal segment of antenna (<xref ref-type="fig" rid="F1">Fig. 5</xref>) elongate, light orange, speckled with brownish scales dorsally; flagellum dark brown, sometimes paler from near half to before 7<sup>th</sup>. Second segment of labial palpus (<xref ref-type="fig" rid="F1">Fig. 3</xref>) gently arched, shiny pale orange; 3<sup>rd</sup> segment slender, as long as 2<sup>nd</sup> segment, pale orange speckled with dark-brown scales, with acute apex. Thorax and tegula light orange. Forewing elongate; ground color light orange, clothed with dark-brown scales between veins; costa nearly straight, then gently arched beyond ¾, blackish along anterior margin; apex obtuse; 5-6 large, blackish spots from apex to tornus along termen; termen oblique, not sinuate; fringe light orange in basal 1/3, then dark brown; venation (<xref ref-type="fig" rid="F2">Fig. 11</xref>) with R<sub>1</sub> arising from before middle, R<sub>2</sub> arising near upper corner of cell, R<sub>3</sub> and R<sub>4</sub> stalked near 2/3 length of R<sub>3+4+5</sub>, R<sub>4</sub> and R<sub>5</sub> stalked about 3/5 length; R<sub>5</sub> reach before apex, M<sub>1</sub> close to R<sub>3</sub> at base, M<sub>2</sub> straightly extended from lower margin of discal cell, M<sub>3</sub> on common stalk with CuA<sub>1+2</sub>, CuA<sub>1</sub> and CuA<sub>2</sub> stalked beyond middle. Hindwing evenly clothed with dark-brown scales, except on veins; light orange along veins; distinct blackish line well-developed from prior to apex to tornus along margin; venation with Rs and M<sub>1</sub> nearly connate, M<sub>2</sub> absent, M<sub>3</sub> and CuA<sub>1</sub> stalked. Fore and mid tibia with black scales at apex. Hind tibia (<xref ref-type="fig" rid="F2">Fig. 11</xref>) with rough, <!--PageBreak-->dark-brown scales above, denser near apex; tarsi with black scales at apex on each segment. Abdomen clothed with dark-brown scales; abdominal tergites with dense spines; sternite VIII bilobed medially, as indicated in <xref ref-type="fig" rid="F2">Fig. 12</xref>.</p><p><italic><tp:taxon-name>Male genitalia</tp:taxon-name></italic> (<xref ref-type="fig" rid="F2">Figs 6–8</xref>). Uncus elongate, heavily sclerotized, broadened basally; apex slightly bifurcate. Gnathos relatively short, small, strongly bent downward beyond 2/3. Tegumen long, relatively broad; anterior margin deeply concave. Valva broad; costa slightly concave beyond middle, nearly parallel to ventral margin; cucullus short; outer margin rounded, with dense setae along margin. Juxta shield-shaped, concave in U-shape on caudal margin, with triangular caudal lobes laterally; anterior margin deeply concave. Vinculum narrow, band-shaped. Saccus short, rounded. Aedeagus rather slender, as long as valva, slightly bent; cornutus long, narrow sclerite, as long as 2/3 length of aedeagus. Abdominal tergites with dense spinose zones; sternite VIII bifurcated medially (arrow indicated in <xref ref-type="fig" rid="F2">Fig. 12</xref>).</p><p><italic><tp:taxon-name>Female genitalia</tp:taxon-name></italic> (<xref ref-type="fig" rid="F2">Figs 9, 10</xref>). Abdominal sternite VIII weakly sclerotized, deeply emarginated on caudal margin medially. Apophyses anteriores less than half length of <!--PageBreak-->apophyses posteriores. Antrum (<xref ref-type="fig" rid="F2">Fig. 10</xref>) cup-shaped, weakly sclerotized, about 1/4 length of ductus bursae. Ductus bursae longer than corpus bursae, broadened in distal 2/5 length, then slightly narrowed; ductus seminalis arising from near conjunction with corpus bursae. Corpus bursae large, ovate; signum absent.</p><fig id="F1" position="float" orientation="portrait"><label>Figures 1–5.</label><caption><p>Adult of <italic><tp:taxon-name>Caveana senuri</tp:taxon-name></italic> Park, sp. n. <bold>1</bold> adult, paratype <bold>2</bold> ditto, lateral view <bold>3</bold> labial palpus <bold>4</bold> hind tibia <bold>5</bold> basal part of antenna.</p></caption><graphic xmlns:xlink="http://www.w3.org/1999/xlink" xlink:href="ZooKeys-263-047-g001.jpg" position="float" orientation="portrait" xlink:type="simple"/></fig><fig id="F2" position="float" orientation="portrait"><label>Figures 6–12.</label><caption><p>Genitalia and wing venation of <italic><tp:taxon-name>Caveana senuri</tp:taxon-name></italic> Park, sp. n. <bold>6</bold> male genitalia <bold>7</bold> aedeagus <bold>8</bold> juxta and vinculum <bold>9</bold> female genitalia <bold>10</bold> ditto, close-up of antrum; <bold>11</bold> wing venation <bold>12</bold> abdominal segment (arrow indicates the bilobed sternite VIII). Scale bar: 1 mm.</p></caption><graphic xmlns:xlink="http://www.w3.org/1999/xlink" xlink:href="ZooKeys-263-047-g002.jpg" position="float" orientation="portrait" xlink:type="simple"/></fig></tp:treatment-sec><tp:treatment-sec sec-type="Holotype"><title>Holotype.</title><p>♂, Taiwan, Kaohsiung County, Lukuei Forest Station., 750 m, 29 iv- 3 v 1989 (J. Heppner &amp; H. Wang), deposited in MCUF.</p><!--PageBreak--></tp:treatment-sec><tp:treatment-sec sec-type="Paratypes"><title>Paratypes.</title><p>1♂, 1♀, same data as the holotype, genitalia slide no. CIS-6138/Park (♂), -6139/Park(♀); 1♀, Taiwan, Nantou Co., Lu-shan, 30 km E Wushe, 1000 m, 27–31 v 1980 (D.R. Davis), gen. slide no. USNM-92404; 1 gen. slide no. CIS-6138/Park; 1♂, Taiwan, Nantou Co., 15 km E of Puli, 700 m, 6 v 1989 (J. Heppner &amp; H. Wang).</p></tp:treatment-sec><tp:treatment-sec sec-type="Distribution"><title>Distribution.</title><p>Taiwan.</p></tp:treatment-sec><tp:treatment-sec sec-type="Etymology"><title>Etymology.</title><p>The specific epithet is a Korean term, <italic>senuri</italic>, meaning “a new country”.</p></tp:treatment-sec></tp:taxon-treatment>
