# Supplementary material for: Two new species of Lecithoceridae (Lepidoptera, Gelechioidea), with a revised check list of the family in Taiwan
Source: Zookeys. 2013 Feb 4;(263):47–57. doi: 10.3897/zookeys.263.3781 (PMC3591763; doi:10.3897/zookeys.263.3781)
Supplement: XML Treatment for Lecithocera dondavisi [file zookeys.263.3781-treatment2.xml]

<!DOCTYPE tp:taxon-treatment
  PUBLIC "-//TaxonX//DTD Taxonomic Treatment Publishing DTD v0 20100105//EN" "tax-treatment-NSO.dtd">
<tp:taxon-treatment xmlns:tp="http://www.plazi.org/taxpub"><tp:treatment-meta><mixed-citation publication-type="journal"><person-group><name><surname>Park</surname><given-names>Kyu-Tek</given-names></name><name><surname>Heppner</surname><given-names>John B.</given-names></name><name><surname>Bae</surname><given-names>Yang-Seop</given-names></name></person-group><article-title>Two new species of Lecithoceridae (Lepidoptera, Gelechioidea), with a revised check list of the family in Taiwan</article-title><source>Zookeys</source><day>4</day><month>2</month><year>2013</year><volume>2013</volume><issue>263</issue><fpage>47</fpage><lpage>57</lpage><pub-id pub-id-type="doi">10.3897/zookeys.263.3781</pub-id></mixed-citation></tp:treatment-meta><tp:nomenclature><tp:taxon-name>
                        <tp:taxon-name-part taxon-name-part-type="genus">Lecithocera</tp:taxon-name-part>
                        <tp:taxon-name-part taxon-name-part-type="species">dondavisi</tp:taxon-name-part>
                    <object-id xmlns:xlink="http://www.w3.org/1999/xlink" xlink:type="simple">urn:lsid:zoobank.org:act:6D63A8D5-E85E-4D8E-9F14-95ED992901E6</object-id>
								<object-id xmlns:xlink="http://www.w3.org/1999/xlink" xlink:type="simple">http://species-id.net/wiki/Lecithocera_dondavisi</object-id>
								</tp:taxon-name><tp:taxon-authority>Park</tp:taxon-authority><tp:taxon-status xmlns:xlink="http://www.w3.org/1999/xlink" xlink:type="simple">sp. n.</tp:taxon-status><xref ref-type="fig" rid="F3">Figs 13–23</xref></tp:nomenclature><tp:treatment-sec sec-type="Diagnosis"><title>Diagnosis.</title><p>This species is one of the largest species of <italic><tp:taxon-name>Lecithocera</tp:taxon-name></italic>. It is externally similar to <italic><tp:taxon-name>Lecithocera praeses</tp:taxon-name></italic> Meyrick, 1919 from North India, but can be distinguished by different following genital features: male genitalia with uniquely specialized cornuti of aedeagus, consisting of a heavily sclerotized ellipticity with an acute spine apically, a heavily sclerotized, elongate trapezoidal plate, and a series of spines, as in <xref ref-type="fig" rid="F3">Figs 17, 18</xref>; and also cucullus with more gently arched ventral margin and juxta not so much produced latero-caudally. Female genitalia with cup-shaped antrum, instead of the elongate, more or less triangular antrum in <italic>Lecithocera praeses</italic>, and the signum strawberry-shaped, located medially, whereas it is transverse elongated and located posteriorly in the latter.</p></tp:treatment-sec><tp:treatment-sec sec-type="Description"><title>Description.</title><p>Male and female (<xref ref-type="fig" rid="F3">Figs 13–15</xref>). Wingspan, 23–26 mm. Head yellowish brown medially on vertex, with pale grayish-orange erect scales laterally; frons pale grayish-orange. Basal segment of antenna rather short, pale grayish orange; flagellum orange white to pale grayish–orange, with distinct brownish annulations in apical third. Second segment of labial palpus (<xref ref-type="fig" rid="F3">Fig. 14</xref>) thickened with appressed scales, grayish orange on outer surface, speckled with dark-brown scales in basal 2/3, orange white to pale grayish orange on inner surface; 3<sup>rd</sup> segment slender, shorter than 2<sup>nd</sup> segment, dark brown on ventral surface, with acute apex. Thorax and tegula yellowish brown. Forewing elongate; ground color pale grayish orange, speckled with fine dark-brown scales, more dense posteriorly; first discal stigma small, dark brown at middle of cell; second stigma larger, dark brown, at end of cell; basal blackish streak running along costa in ¼ length; costa nearly straight, then gently arched beyond ¾; apex obtuse; termen oblique, not sinuate, dark-brown scales along margin; fringe orange white in basal 1/3, then brownish; venation with R<sub>1</sub> arising from before middle, R<sub>2</sub> arising near upper corner of cell, distance between R<sub>1</sub> and R<sub>2</sub> about 2.5 times of distance between R<sub>2</sub> and R<sub>3</sub>; R<sub>2</sub> free; R<sub>3</sub> and R<sub>4</sub> stalked near middle; R<sub>5</sub> reach apex; M<sub>1</sub> at middle between R<sub>3</sub> and M<sub>2</sub>, M<sub>2</sub> nearly parallel with M<sub>1</sub>; M<sub>3</sub> at middle between M<sub>2</sub> and CuA<sub>1+2</sub>; CuA<sub>1</sub> and CuA<sub>2</sub> very short-stalked. Hindwing pale gray, broader than forewing; apex obtuse; termen oblique, slightly sinuate; fringe grayish, with orange white basal line; venation with, M<sub>2</sub> well developed, connected to M<sub>3</sub> with cross vein; M<sub>3</sub> and CuA<sub>1</sub> short-stalked; cell nearly closed with an oblique cross vein. Hind tibia with orange-white rough scales above. Abdomen with pale <!--PageBreak-->grayish-orange scales dorsally, with a well-developed scales-tuft dorsally in terminal segment, as indicated in <xref ref-type="fig" rid="F3">Fig. 15</xref>; sternite VIII bilobed medially, as indicated in the <xref ref-type="fig" rid="F2">Fig. 12</xref>.</p><p><italic>Male genitalia</italic> (<xref ref-type="fig" rid="F3">Figs 16–22</xref>). Basal lobes of uncus more or less semiovate, gently concave on caudal margin. Gnathos (<xref ref-type="fig" rid="F3">Fig. 19</xref>) relatively slender; apical part heavily scle<!--PageBreak-->rotized, strongly bent downward. Tegumen weakly sclerotized with anterior margin incised medially. Valva broad at base, width as wide as length of tegumen; costal bar connecting with tegumen strong, angled medially; ventral margin gently concave before cucullus; cucullus elongate, narrowed towards apex, dense setose, with bundle of setae at lower corner at base, apex rounded; sacculus sclerotized, slender. Juxta shield-shaped, with small projection at middle on anterior margin; caudal margin slightly emarginated, with crescent extension laterally. Vinculum broad, with round apex. Saccus round. Aedeagus (<xref ref-type="fig" rid="F3">Figs 17, 18</xref>) with uniquely specialized cornuti of aedeagus, consisting as heavily sclerotized ellipticity with acute spine at apex, about half length of aedeagus, and a row of short spines. Abdominal tergites without spines; sternite VII-VIII as figured in <xref ref-type="fig" rid="F3">Fig. 20</xref>.</p><p><italic>Female genitalia</italic> (<xref ref-type="fig" rid="F3">Figs 21–23</xref>). Abdominal sternite VIII weakly sclerotized, nearly straight anterior margin. Apophyses anteriores thick, short, nearly 1/5 length of apophyses posteriors. Antrum (<xref ref-type="fig" rid="F3">Fig. 22</xref>) cup-shaped, weakly sclerotized, about 2/3 length of abdominal sternite VIII. Ductus bursae slightly longer than corpus bursae, shortly necked between antrum and ductus bursae, then broadened; ductus seminalis as broad as ductus bursae, arising from middle. Corpus bursae large, elongate; signum strawberry-shaped, with dense conic spines.</p><fig id="F3" position="float" orientation="portrait"><label>Figures 13–23.</label><caption><p><italic><tp:taxon-name>Lecithocera dondavisi</tp:taxon-name></italic> Park, sp. n. <bold>13</bold> adult, paratype <bold>14</bold> labial palpus <bold>15</bold> terminal segments of abdomen (arrow indicates the dorsal scale-tuft) <bold>16</bold> male genitalia <bold>17</bold> aedeagus <bold>18</bold> close-up of cornuti <bold>19</bold> close-up of signum <bold>20</bold> abdominal sternite VIII <bold>21</bold> female genitalia <bold>22</bold> close-up of antrum <bold>23</bold> close-up of signum. Scale bar: 1 mm.</p></caption><graphic xmlns:xlink="http://www.w3.org/1999/xlink" xlink:href="ZooKeys-263-047-g003.jpg" position="float" orientation="portrait" xlink:type="simple"/></fig></tp:treatment-sec><tp:treatment-sec sec-type="Holotype"><title>Holotype</title><p><bold>.</bold> ♂, Taiwan, Hsinchu County., Kuangwu, 24-25 vi 1985 (J. Heppner &amp; H. Wang), gen. slide no. CIS-6168/Park, deposited in MCUF.</p></tp:treatment-sec><tp:treatment-sec sec-type="Paratypes"><title>Paratypes.</title><p>4 ♂, 1♀, same data as the holotype, gen. slide no. CIS- 6192/Park(♀); 1♂, Taiwan, Nantou Co., Meifeng 30 km S Tayuling 2200 m, 1-8 vi 1980 (D. R. Davis), gen. slide no. USNM-92499/Park.</p></tp:treatment-sec><tp:treatment-sec sec-type="Distribution"><title>Distribution.</title><p>Taiwan.</p></tp:treatment-sec><tp:treatment-sec sec-type="Etymology"><title>Etymology.</title><p>The species is named after Dr. Donald R. Davis, Curator of <tp:taxon-name>Lepidoptera</tp:taxon-name>, US National Museum Natural History, Smithsonian Institution, USA, an authority on the microlepidoptera of the world.</p></tp:treatment-sec><tp:treatment-sec><!--Section generated to contain objects referenced in tp:taxon-treatment.--><fig id="F2" position="float" orientation="portrait"><label>Figures 6–12.</label><caption><p>Genitalia and wing venation of <italic><tp:taxon-name>Caveana senuri</tp:taxon-name></italic> Park, sp. n. <bold>6</bold> male genitalia <bold>7</bold> aedeagus <bold>8</bold> juxta and vinculum <bold>9</bold> female genitalia <bold>10</bold> ditto, close-up of antrum; <bold>11</bold> wing venation <bold>12</bold> abdominal segment (arrow indicates the bilobed sternite VIII). Scale bar: 1 mm.</p></caption><graphic xmlns:xlink="http://www.w3.org/1999/xlink" xlink:href="ZooKeys-263-047-g002.jpg" position="float" orientation="portrait" xlink:type="simple"/></fig></tp:treatment-sec></tp:taxon-treatment>
